# Supplementary material for: Production of Antimicrobial and Antioxidant Metabolites by Penicillium crustosum Using Lemon Peel as a Co-Substrate in Submerged Fermentation
Source: Foods. 2026 Jan 18;15(2):348. doi: 10.3390/foods15020348 (PMC12840410; doi:10.3390/foods15020348)
Supplement: Supplementary file 1 [file foods-15-00348-s001.zip]

Archive with 1 entries (1 files):
- foods-3989038-supplementary.pdf
